# Supplementary material for: Braincase simplification and the origin of lissamphibians
Source: PLoS One. 2019 Mar 22;14(3):e0213694. doi: 10.1371/journal.pone.0213694 (PMC6430379; doi:10.1371/journal.pone.0213694)
Supplement: S1 Dataset — (NEX) [file pone.0213694.s003.nex]

#NEXUS
[written Mon Nov 19 16:37:10 EST 2018 by Mesquite  version 3.10 (build 765) at Jades-MacBook-Pro.local/172.17.28.174]

BEGIN TAXA;
	DIMENSIONS NTAX=48;
	TAXLABELS
		Acanthostomatops Acheloma Admiral_taxon Amphibamus Anconastes Apateon 'Ascaphus (Frogs)' Aspidosaurus Branchierpeton Branchiosaurus Brevidorsum Broiliellus Cacops_morrsi Conjunctio Dendrepeton Dissorophus Doleserpeton_ Ecolsonia Eimerisaurus Eocaecilia Eoscopus Eryopidae Fedexia Georgenthalia Gerobatrachus 'Hynobius (Salamanders)' Kamacops Karaurus Leptorophus Limnogyrinus Micromelerpeton Micropholis Pasawioops Perryella Phonerpeton Platyhystrix Platyrhinops Plemmyradytes Reiszerpeton 'Rhinatrema (Caecilians)' Rio_Arriba_taxon Rubeostratilia Schoenfelderpeton Sclerocephalus Tambachia Tersomius Triadobatrachus Trimerorhachis 
	;

END;


BEGIN CHARACTERS;
	DIMENSIONS  NCHAR=111;
	FORMAT DATATYPE = STANDARD GAP = - MISSING = ? SYMBOLS = "  0 1 2 3";
	CHARSTATELABELS 
		1 LEP, 2 Dorsal_quadrate_process, 3 Vomerine_depression, 4 Parasphenoid_dentition, 5 Parasphenoid_denticle_field, 6 Parasphenoid_basal_plate, 7 Vomerine_denticle_field, 8 Vomerine_fangs, 9 'Pterygoid-vomer contact', 10 Pterygoid_flange, 11 'Palatine/ectopterygoid width', 12 Interpterygoid_vacuity, 13 Narial_flange, 14 Prefrontal_process, 15 Tabular_size, 16 'Tabular/squamosal contact', 17 Postparietal_length, 18 'Squamosal/supratemporal suture', 19 Supratympanic_flange, 20 Semilunar_flange, 21 'Prefrontal/postfrontal', 22 Interorbital_width, 23 Palpebral_ossifications, 24 Stapes, 25 'Prefrontal/jugal contact', 26 Maxilla_dentition, 27 Skull_outline, 28 Septomaxilla, 29 Parietal_width, 30 Postparietal_length, 31 Postorbital, 32 'Vomer (posterior projection)', 33 'Vomer (tooth row)', 34 'Palatine + vacuity', 35 Cultriform_process, 36 'Exoccipital/tabular contact', 37 'Exoccipital/postparietal contact', 38 Jaw_articulation, 39 External_narial_opening, 40 Internarial_fenestra, 41 Marginal_teeth_upper_jaw, 42 Prearticular, 43 Ventral_border_otic_notch, 44 Median_vomerine_septum, 45 Tabular_process, 46 Stapedial_foramen, 47 Knobby_exostoses, 48 Subnarial_lacrimal_process, 49 Squamosal, 50 Dorsal_rim_of_occiput, 51 'Preorbital : postorbital length', 52 Suborbital_bar_height, 53 'Minimum distance otic notch/posterior orbital margin', 54 Basipterygoid_articulation, 55 'Postorbital/supratemporal', 56 Intertemporal, 57 Osteoderms, 58 Osteoderm_width, 59 Cranial_ridges, 60 'Ilium (dorsal process)', 61 Parasphenoid_plate, 62 Carotid_artery, 63 Tabular_horn_projection, 64 Jugal, 65 Parasphenoid_muscle_scars, 66 Pointed_snout, 67 Interclavicle, 68 Supinator_process, 69 Entepicondylar_foramen, 70 Dorsal_eminences, 71 Anterior_trunk_ribs, 72 Ventral_bony_scales, 73 Branchial_dentition, 74 Basipterygoid_joint, 75 Humerus_morphology, 76 Presacral_reduction, 77 Prescaral_elevation, 78 Bicuspidity, 79 Pedicely, 80 'Palatine/ectopterygoid width', 81 Ectopterygoid, 82 Maxillary_shelf_width, 83 'Postorbital/supratemporal suture', 84 Pubis, 85 Intercentra, 86 Pleurocentra, 87 Otic_notch, 88 Trunk_ribs, 89 Choana, 90 Cleithrum_head, 91 Cleithrum_size, 92 Scapular, 93 'Basioccipital + supraoccipital', 94 'Maxilla/quadratojugal suture', 95 Supratemporal_medial_suture, 96 Supratemporal_shape, 97 Jugal_anteriorly_abbreviated, 98 Intercentra, 99 Medial_quadratojugal_process, 100 Pterygoid_slender, 101 Circumorbital_bones_shape, 102 Vomerine_dentition, 103 Premaxilla_ascending_process, 104 Preorbital_region_width, 105 Ectopterygoid, 106 'PF, PO, J, ST, PP, TAB present', 107 Cleithrum, 108 Interclavicle, 109 Basisphenoid, 110 Cranial_nerve_XII_foramina, 111 Sphenethmoid ; 
	MATRIX
	Acanthostomatops         00100000000000010000010000101001101101010000000000000001001?0000101??0?0000000000000000000000000000000000000???
	Acheloma                 311000000000110101111001001111111010001111111100000020010001000000101000?000000000001001010100001010000000000?0
	Admiral_taxon            ?1???????????111111111?10101101??????2010?0?0?00?0012?0???1????0?1???0????????????0???????????101?????0??0?????
	Amphibamus               110111001011111011000001000001101100000?00010000001110010000000000111010?02?01101000020110101000101011000000???
	Anconastes               11?000????001101011110010001101100?0?0101?01011100111001?00?00000????0???0???000?00???0?1???000?0?100?0000??0??
	Apateon                  ??01011010001100110010010?00001000000001000?000000111001000000000021100111210??101010201?0101000101110000000???
	'Ascaphus (Frogs)'       1101011010-1---------00100000--1110--00100---00-00-120-10-000---00-11011?022011--0-103111--01----1-110111111111
	Aspidosaurus             1??1?0001?00?10??11?1???0?01??10???0??0?0?0?0?00?????1???20????000???0?????10??0????0???????0????0???00??0??0??
	Branchierpeton           1?1010101000?10010001011000001100000010?000?00000021000100000000001110000100100000010?000000?000101000000000???
	Branchiosaurus           ??01011010001100110000010?00001000000101000?000000211001000000000011100011200??10101??010010?1001?11100000000??
	Brevidorsum              11???????????10111111?1101??100??????10???0?0?0?10?11?0???1???00?0?1?0????????????0?????????0?001???0??0?0??0??
	Broiliellus              11?1?0??11011101011111?10?0?1010?010?10000000?00001111011111101011?11100?00?01000000000101010000101000000000???
	Cacops_morrsi            1111?0001100110111111011010111100010100100002010110121111211010000211000?00000000000001010100001010000000000???
	Conjunctio               11?1?0?01100?101111110?101011110?01??2010?0?0?0011111?111?1?010000???000?00?000000000001010100001010000000000??
	Dendrepeton              000000000000000000000100000000000000010000000000000000000000000000000000?00000000000000000000000000000000000?0?
	Dissorophus              11?1?0??11011101011111?10?011000?010020000000000?01111011111100111111000?00?000000000001010100001010000000000??
	Doleserpeton_            111011001011111011001011000011101100000100010000001110010000000000111010?02?01100000020110101000101011000000000
	Ecolsonia                211000?00000110101111001000111111010?11000002101101110010001000000101000?00?00000000100?01010000101000000000???
	Eimerisaurus             1?10101010001100000010110000010000000201000?00000021000100000000001110000100100000010?000000?0001?1000000000???
	Eocaecilia               ?00011101011----0?-0010?000?00-0110-0200000--0000021-0-1000?000000-11010?0220110-0?103110--0110010?110101011111
	Eoscopus                 1100000110111100010010110000000000000000000?0000001110010000000000111010?02000000000010100001000101010000000???
	Eryopidae                0000001(0 1)0(0 1)000000000000001110??100?010?000?00??000????101?00100?0?0001000?0000000000??0?0000000000??001??00??000
	Fedexia                  11????????00??01011110010001111????0??1000000?0000111001000?000000???000?00?00000000??0?0???00001010000000000?0
	Georgenthalia            1?00011010?1?10011001011000000000?000101000?0000001120010000000000?110???0??000???0???0???????000101?1?00000???
	Gerobatrachus            11????10100111000100100?0000001001000101000?0000001120010000000000?1100????20000010103010010?00010?111110000???
	'Hynobius (Salamanders)' ?011011010-1-----1---10101001--01-0--20100---?0100-120-10-000---00-11011?022011--0-103111--01----1-110111111111
	Kamacops                 1111000011001101?11110?10?011??0001010000?0?2000110021????1?01?000???0???????000????????0????????????0??00?????
	Karaurus                 ?011011010-1-----?--110?01001--0110--201000--100000120-10000000000-1101110220110-001031110-01100-11110111111???
	Leptorophus              ??00011010001100010010010000001000000201000?000000111001000000000021100111210??10111??010010?0111?1110000000???
	Limnogyrinus             ??1010101000??0000000011000000000000010?000?00000021000100000000001110000100100000010?000000?000101000000000???
	Micromelerpeton          1?1000011000?1000000101100000100000??0010000000000110001000000000000100001101000000101000000?000101000000000???
	Micropholis              1110100110111101010010110000000011000000000?0000002110010000000000111000?021000000000101?0101000101000000000??0
	Pasawioops               111000011011110001001001000000001?00000?000?0000002110010000000000??10???02?00000000??0?0??0?00010100000000000?
	Perryella                111010001000??0000001000000000010?00000?000?0000001000010000000000101000?00000000000000?000000001010000000000??
	Phonerpeton              1111?0000000111101111001001111111010001111010100100110110001000000?01000?0000000000010010???00001010000000000?0
	Platyhystrix             ???1?0??10?0?10101111?0?10?10000??0?0???0?0?0?00?001?101?00????000??0????0???00???0?????????0?101???0???0???000
	Platyrhinops             1100100010111110110001?1000011101000?00000000000000110010000000000111000?0200100000001010000?0001010000000000?0
	Plemmyradytes            1????0?1101?11?0?1??101?001?1?01?11???0?0?????0?0?1???01???1???0?0?1?????????001000?????1????0000??000000??????
	Reiszerpeton             1?1??1111100?0???1111?1?010?0011?1????0?0??????11?0??101??0??1???0???0???????000??0?????????0?001??00100?0??0??
	'Rhinatrema (Caecilians)'?000111110-------1---10100001--01-0--20000---00--0-1-0-10-0-0---00---010?022011--0-103110---1----0-110101011111
	Rio_Arriba_taxon         11?10?001100?10111111??101011010?01??2010?0?0?0011111?0???1???0000???0?????10??0??0???0???????000???000??0?????
	Rubeostratilia           1?1010011011?0000011101?0?0?0010?11???0????10?0???1??001????0??0?0???????0???001000?????1????0000??0000000????0
	Schoenfelderpeton        ??00011010001100010010010100001000000201000?000000211001000000000021100111110??11111??010010?1111?1110000000???
	Sclerocephalus           000000000000000000000000101000000001000000000000000000010000000000001000010000000000000000000000000000000000??0
	Tambachia                11?000?00000110100111001000111101010?01011010101001110010001000000???000?00?00000000??0?0???0000101000000000???
	Tersomius                1110000110111100010010110000000010000000000100000021100100000000001010???02?010000000101???01000101000000000000
	Triadobatrachus          110101?010-1--------100?00000--??10--00?000--?00001120-10000000000-11011?0220110-001030110-01100-11110111111??1
	Trimerorhachis           000100100000000100000000000000000000010000000000002000000000000000001000000010000001001000000000000000000000000

;

END;
BEGIN ASSUMPTIONS;
	TYPESET * UNTITLED   =  unord:  1 -  111;

END;

BEGIN MESQUITECHARMODELS;
	ProbModelSet * UNTITLED   =  'Mk1 (est.)':  1 -  111;
END;

BEGIN NOTES;

	SUT   TAXON = 1 NAME = color INTEGER = -1;
	SUT   TAXON = 2 NAME = color INTEGER = -1;
	SUT   TAXON = 3 NAME = color INTEGER = -1;
	SUT   TAXON = 4 NAME = color INTEGER = -1;
	SUT   TAXON = 5 NAME = color INTEGER = -1;
	SUT   TAXON = 6 NAME = color INTEGER = -1;
	SUT   TAXON = 7 NAME = color INTEGER = -1;
	SUT   TAXON = 8 NAME = color INTEGER = -1;
	SUT   TAXON = 9 NAME = color INTEGER = -1;
	SUT   TAXON = 10 NAME = color INTEGER = -1;
	SUT   TAXON = 11 NAME = color INTEGER = -1;
	SUT   TAXON = 12 NAME = color INTEGER = -1;
	SUT   TAXON = 13 NAME = color INTEGER = -1;
	SUT   TAXON = 14 NAME = color INTEGER = -1;
	SUT   TAXON = 15 NAME = color INTEGER = -1;
	SUT   TAXON = 16 NAME = color INTEGER = -1;
	SUT   TAXON = 17 NAME = color INTEGER = -1;
	SUT   TAXON = 18 NAME = color INTEGER = -1;
	SUT   TAXON = 19 NAME = color INTEGER = -1;
	SUT   TAXON = 20 NAME = color INTEGER = -1;
	SUT   TAXON = 21 NAME = color INTEGER = -1;
	SUT   TAXON = 22 NAME = color INTEGER = -1;
	SUT   TAXON = 23 NAME = color INTEGER = -1;
	SUT   TAXON = 24 NAME = color INTEGER = -1;
	SUT   TAXON = 25 NAME = color INTEGER = -1;
	SUT   TAXON = 26 NAME = color INTEGER = -1;
	SUT   TAXON = 27 NAME = color INTEGER = -1;
	SUT   TAXON = 28 NAME = color INTEGER = -1;
	SUT   TAXON = 29 NAME = color INTEGER = -1;
	SUT   TAXON = 30 NAME = color INTEGER = -1;
	SUT   TAXON = 31 NAME = color INTEGER = -1;
	SUT   TAXON = 32 NAME = color INTEGER = -1;
	SUT   TAXON = 33 NAME = color INTEGER = -1;
	SUT   TAXON = 34 NAME = color INTEGER = -1;
	SUT   TAXON = 35 NAME = color INTEGER = -1;
	SUT   TAXON = 36 NAME = color INTEGER = -1;
	SUT   TAXON = 37 NAME = color INTEGER = -1;
	SUT   TAXON = 38 NAME = color INTEGER = -1;
	SUT   TAXON = 39 NAME = color INTEGER = -1;
	SUT   TAXON = 40 NAME = color INTEGER = -1;
	SUT   TAXON = 41 NAME = color INTEGER = -1;
	SUT   TAXON = 42 NAME = color INTEGER = -1;
	SUT   TAXON = 43 NAME = color INTEGER = -1;
	SUT   TAXON = 44 NAME = color INTEGER = -1;
	SUT   TAXON = 45 NAME = color INTEGER = -1;
	SUT   TAXON = 46 NAME = color INTEGER = -1;
	SUT   TAXON = 47 NAME = color INTEGER = -1;
	SUT   TAXON = 48 NAME = color INTEGER = -1;

	SU  C = 22 N = color I = 8;

	SU  C = 29 N = color I = 4;

	SU  C = 30 N = color I = 8;

	SU  C = 33 N = color I = 8;

	SU  C = 57 N = color I = 8;

	SU  C = 63 N = color I = 8;

	SU  C = 74 N = color I = 8;

	SU  C = 84 N = color I = 8;

	SU  C = 85 N = color I = 8;

	SU  C = 87 N = color I = 8;

	SU  C = 98 N = color I = 8;

	SU  C = 99 N = color I = 8;

	SU  C = 100 N = color I = 8;

	SU  C = 101 N = color I = 8;

	SU  C = 103 N = color I = 8;

	SU  C = 104 N = color I = 8;

	SU  C = 105 N = color I = 8;

	SU  C = 106 N = color I = 8;

	SU  C = 107 N = color I = 8;

	SU  C = 108 N = color I = 8;

END;

Begin MESQUITE;
		MESQUITESCRIPTVERSION 2;
		TITLE AUTO;
		tell ProjectCoordinator;
		timeSaved 1542663435749;
		getEmployee #mesquite.minimal.ManageTaxa.ManageTaxa;
		tell It;
			setID 0 1515896384341939994;
			tell It;
				setSelected  1 -  48;
				setDefaultOrder  33 3 39 23 34 18 43 40 15 17 35 9 11 10 0 8 22 7 16 32 25 42 5 24 29 44 36 31 19 14 13 26 28 12 4 41 21 47 38 45 37 46 20 1 6 27 30 2;
				attachments ;
			endTell;
		endTell;
		getEmployee #mesquite.charMatrices.ManageCharacters.ManageCharacters;
		tell It;
			setID 0 2067531501620032331;
			tell It;
				setDefaultOrder  0 1 2 3 4 5 6 7 8 9 10 11 12 13 14 15 16 17 18 19 20 21 22 23 24 25 26 27 28 29 30 31 32 33 34 35 36 37 38 39 40 41 42 43 44 45 46 47 48 49 50 51 52 53 54 55 56 57 58 59 60 61 62 63 64 65 66 67 68 69 70 71 72 73 74 75 76 77 78 79 80 81 82 83 84 85 86 87 88 89 90 91 92 93 94 95 96 97 98 99 100 101 102 103 104 105 106 107 109 113 110;
				attachments ;
			endTell;
			mqVersion 310;
			checksumv 0 3 690931027 null  getNumChars 111 numChars 111 getNumTaxa 48 numTaxa 48   short true   bits 15   states 15   sumSquaresStatesOnly 9489.0 sumSquares 9489.0 longCompressibleToShort false usingShortMatrix true   NumFiles 1 NumMatrices 1;
			mqVersion;
		endTell;
		getWindow;
		tell It;
			suppress;
			setResourcesState false false 3;
			setPopoutState 300;
			setExplanationSize 0;
			setAnnotationSize 0;
			setFontIncAnnot 0;
			setFontIncExp 0;
			setSize 1920 1000;
			setLocation -257 822;
			setFont SanSerif;
			setFontSize 10;
			getToolPalette;
			tell It;
			endTell;
			desuppress;
		endTell;
		getEmployee  #mesquite.charMatrices.BasicDataWindowCoord.BasicDataWindowCoord;
		tell It;
			showDataWindow #2067531501620032331 #mesquite.charMatrices.BasicDataWindowMaker.BasicDataWindowMaker;
			tell It;
				getWindow;
				tell It;
					getTable;
					tell It;
						rowNamesWidth 172;
					endTell;
					setExplanationSize 30;
					setAnnotationSize 20;
					setFontIncAnnot 0;
					setFontIncExp 0;
					setSize 1917 928;
					setLocation -257 822;
					setFont SanSerif;
					setFontSize 10;
					getToolPalette;
					tell It;
						setTool mesquite.charMatrices.BasicDataWindowMaker.BasicDataWindow.arrow;
					endTell;
					setActive;
					setTool mesquite.charMatrices.BasicDataWindowMaker.BasicDataWindow.arrow;
					colorCells  #mesquite.charMatrices.ColorCells.ColorCells;
				tell It;
					setColor Red;
					removeColor off;
				endTell;
					colorRowNames  #mesquite.charMatrices.TaxonGroupColor.TaxonGroupColor;
					colorColumnNames  #mesquite.charMatrices.CharGroupColor.CharGroupColor;
					colorText  #mesquite.charMatrices.NoColor.NoColor;
					setBackground White;
					toggleShowNames on;
					toggleShowTaxonNames on;
					toggleTight off;
					toggleThinRows off;
					toggleShowChanges on;
					toggleSeparateLines off;
					toggleShowStates on;
					toggleAutoWCharNames on;
					toggleAutoTaxonNames off;
					toggleShowDefaultCharNames off;
					toggleConstrainCW on;
					toggleBirdsEye off;
					toggleShowPaleGrid off;
					toggleShowPaleCellColors off;
					toggleShowPaleExcluded off;
					togglePaleInapplicable on;
					toggleShowBoldCellText off;
					toggleAllowAutosize on;
					toggleColorsPanel off;
					toggleDiagonal on;
					setDiagonalHeight 80;
					toggleLinkedScrolling on;
					toggleScrollLinkedTables off;
				endTell;
				showWindow;
				getWindow;
				tell It;
					forceAutosize;
				endTell;
				getEmployee #mesquite.charMatrices.AlterData.AlterData;
				tell It;
					toggleBySubmenus off;
				endTell;
				getEmployee #mesquite.charMatrices.ColorByState.ColorByState;
				tell It;
					setStateLimit 9;
					toggleUniformMaximum on;
				endTell;
				getEmployee #mesquite.categ.StateNamesStrip.StateNamesStrip;
				tell It;
					showStrip off;
				endTell;
				getEmployee #mesquite.charMatrices.AnnotPanel.AnnotPanel;
				tell It;
					togglePanel off;
				endTell;
				getEmployee #mesquite.charMatrices.CharReferenceStrip.CharReferenceStrip;
				tell It;
					showStrip off;
				endTell;
				getEmployee #mesquite.charMatrices.QuickKeySelector.QuickKeySelector;
				tell It;
					autotabOff;
				endTell;
				getEmployee #mesquite.charMatrices.SelSummaryStrip.SelSummaryStrip;
				tell It;
					showStrip off;
				endTell;
				getEmployee #mesquite.categ.SmallStateNamesEditor.SmallStateNamesEditor;
				tell It;
					panelOpen true;
				endTell;
			endTell;
		endTell;
		endTell;
end;
